# Supplementary material for: Amygdala Regulation Following fMRI-Neurofeedback without Instructed Strategies
Source: Front Hum Neurosci. 2016 Apr 26;10:183. doi: 10.3389/fnhum.2016.00183 (PMC4844623; doi:10.3389/fnhum.2016.00183)
Supplement: Supplementary file 2 [file Table_2.xlsx]

## Sheet: Strat_N32
Subject #		1	2	3	4	5	6	7	8	9	10	11	12	13	14	15	16	17	18	19	20	21	22	23	24	25	26	27	28	29	30	31	32
Subject ID		400008	400009	400010	400011	400012	400014	400015	400016	400017	400018	400019	400020	400021	400023	400024	400025	400026	400027	400028	401029	401031	401034	401046	401047	401052	401054	401055	401056	401059	401060	401063	401069
Up-Regulation	Concentration on the present (e.g. bodily sensations)	x			x	x	x	x	x	x	x			x	x		x		x	x		x	x		x		x		x	x		x
	Imagination	x	x	x			x	x	x	x	x	x	x	x	x	x	x		x		x		x			x	x	x		x	x	x
	Visual Scenes	x	x	x			x	x		x	x	x		x	x	x	x		x		x		x			x	x				x
	Sounds/Music/Voices			x			x	x	x	x		x	x	x	x	x			x			x	x			x		x		x	x
	Smell	x						x
	Bodymotions			x			x			x	x			x		x			x				x			x	x	x	x	x		x
	Taste																x
	Touchsensations			x										x	x		x													x		x
	Abstract Thought (e.g. backwards counting, planing)		x					x						x			x	x		x	x		x	x	x				x	x			x
	Bodily Strategies	x		x						x	x				x	x			x	x	x	x		x
Down-Regulation	Concentration on the present (e.g. bodily sensations)		x		x	x	x		x	x	x	x			x	x	x		x	x			x				x		x	x		x	x
	Imagination	x	x					x	x	x	x	x	x	x	x	x	x		x			x	x	x			x	x		x		x
	Visual Scenes						x	x		x	x	x	x	x	x	x	x		x			x	x	x			x	x
	Sounds/Music/Voices						x	x	x				x	x	x		x		x					x		x				x
	Smell
	Bodymotions		x				x	x		x	x	x	x	x			x		x		x		x				x		x	x		x
	Taste
	Touchsensations												x										x							x
	Abstract Thought (e.g. backwards counting, planing)	x		x		x	x	x				x					x	x		x	x	x				x					x	x
	Bodily Strategies						x			x	x				x	x			x	x	x			x	x
Supplement Table S3: Results of the S2 questionnaire for all subjects. Only the categorical options were transcripted into this table. The eight most successful regulators are highlighted in yellow. The categories correspond to the questions (Q) in S2 in the following manner: “Concentration on the present” – Q1; “Imagination” – Q2; “Abstract thoughts” – Q4; “Bodily strategies” – Q5.
